# Supplementary material for: Deferiprone-Gallium-Protoporphyrin Chitogel Decreases Pseudomonas aeruginosa Biofilm Infection without Impairing Wound Healing
Source: Materials (Basel). 2024 Feb 7;17(4):793. doi: 10.3390/ma17040793 (PMC10889926; doi:10.3390/ma17040793)
Supplement: Supplementary file 1 [file materials-17-00793-s001.zip]

Archive with 1 entries (1 files):
- materials-2804359-supplementary.pdf
